# Supplementary material for: The RNA Architecture of the SARS-CoV-2 3′-Untranslated Region
Source: Viruses. 2020 Dec 21;12(12):1473. doi: 10.3390/v12121473 (PMC7766253; doi:10.3390/v12121473)
Supplement: Supplementary file 1 [file viruses-12-01473-s001.zip]

Archive with 6 entries (6 files):
- RNA_3UTR_v2_SI.docx
- __MACOSX/._RNA_3UTR_v2_SI.docx
- Superfold.py
- __MACOSX/._Superfold.py
- EM_Clustering.py
- __MACOSX/._EM_Clustering.py
